# Supplementary material for: Soluble Neuropilin-1 as a Marker for Distinguishing Bacterial and Viral Sepsis in Critically Ill Patients—A Prospective, Multicenter, Observational Study
Source: Viruses. 2025 Jul 16;17(7):997. doi: 10.3390/v17070997 (PMC12297973; doi:10.3390/v17070997)
Supplement: Supplementary file 1 [file viruses-17-00997-s001.zip]

Archive with 1 entries (1 files):
- viruses-3761119-supplementary.pdf
